# Supplementary material for: Coefficient of variation as an image-intensity metric for cytoskeleton bundling
Source: Sci Rep. 2020 Dec 21;10:22187. doi: 10.1038/s41598-020-79136-x (PMC7752905; doi:10.1038/s41598-020-79136-x)
Supplement: Supplementary file 2 — Supplementary Text 1. [file 41598_2020_79136_MOESM2_ESM.txt]

//ImageJ macro to make synthetic images of cytoskeleton bundles
//Takumi Higaki, 29-Oct-2020

requires("1.34m");
title = "Untitled";
Dialog.create("Bundle Simulation");
Dialog.addString("Title:", "Untitled...");
Dialog.addNumber("Image Size (Square) (pixels):", 100);
Dialog.addNumber("Number of Free Filaments:", 9000);
Dialog.addNumber("Number of Bundled Filaments:", 1000);
Dialog.addNumber("Length of Filaments:", 57);
Dialog.addNumber("Bundle Coefficient (1, 2,.., 20, 25, 50):", 20);
Dialog.addNumber("Background Intensity:", 0);
Dialog.addNumber("Number of Images:", 3);
Dialog.show();

imgSize = Dialog.getNumber();
backNumber = Dialog.getNumber();
bundleNumber = Dialog.getNumber();
Length = Dialog.getNumber();
BundleCoefficient = Dialog.getNumber();
Back = Dialog.getNumber();
N = Dialog.getNumber();

for (m=0; m<N; m++){
	newImage("Untitled", "32-bit Black", imgSize, imgSize, 1);
	setForegroundColor(Back, Back, Back);
	fillRect(0, 0, 100, 100);
	setBatchMode(true);
	for (i=0; i<backNumber; i++){
		z = random()*100;
		p = random()*200 - 100;
		makeRectangle(z, p, 1, Length);
		run("Add...", "value=1");
	}
	for (i=0; i<bundleNumber; i++){
		rand = random()*100;
		a = rand % BundleCoefficient;
		z = rand - a;
		p = random()*200 - 100;
		makeRectangle(z, p, 1, Length);
		run("Add...", "value=1");
	}
	setBatchMode(false);
run("Select None");
run("Enhance Contrast", "saturated=1");
}
