# Supplementary material for: Coefficient of variation as an image-intensity metric for cytoskeleton bundling
Source: Sci Rep. 2020 Dec 21;10:22187. doi: 10.1038/s41598-020-79136-x (PMC7752905; doi:10.1038/s41598-020-79136-x)
Supplement: Supplementary file 3 — Supplementary Text 2. [file 41598_2020_79136_MOESM3_ESM.txt]

//ImageJ macro to calculate cytoskeleton bundling indicators
//Takumi Higaki, 29-Oct-2020

setSlice(1);
width = getWidth();
height = getHeight();
setBatchMode(true);
for (z=0; z<nSlices; z++){
	label = getInfo("slice.label");
	integ1 = 0.0;
	sigNum = 0.0;
	for (y=0; y<height; y++) {
		for (x=0; x<width; x++) {
			i = getPixel(x,y);
			if (i!=0){
			sigNum = sigNum + 1;
			integ1 = integ1 + i;
			}
		}
	}
	mean = integ1/sigNum;
	integ2 = 0.0;
	for (y=0; y<height; y++) {
		for (x=0; x<width; x++) {
			i = getPixel(x,y);
			dif = i - mean;
			if (i!=0){integ2 = integ2 + pow(dif, 2);}
		}
	}
	variance = integ2/sigNum;
	stdev = sqrt(variance);
	cv = stdev/mean;
	stdev3 = pow(stdev, 3);
	integ3 = 0.0;
	for (y=0; y<height; y++) {
		for (x=0; x<width; x++) {
			i = getPixel(x,y);
			dif = i - mean;
			if (i!=0){integ3 = integ3 + pow(dif, 3);}
		}
	}
	skewInteg = integ3/stdev3;
	skewness = skewInteg/sigNum;
	row = nResults();
	setResult("Name", row, label);
	setResult("CV", row, cv);
	setResult("Skewness", row, skewness);
	updateResults();
	run("Next Slice [>]");
}
setBatchMode(false);
